# Supplementary material for: Engineering programmable CAR and antigen pairing via drug-gated light activation
Source: Nat Commun. 2026 Mar 19;17:4252. doi: 10.1038/s41467-026-70855-9 (PMC13168450; doi:10.1038/s41467-026-70855-9)
Supplement: Supplementary file 4 — Source Data [file 41467_2026_70855_MOESM4_ESM.xlsx]

## Sheet: Fig.1
Fig. 1c
CD19-	0.15	0.14	0.165
CD19+	0.95	0.9	0.89
CD20-	0.2	0.19	0.16
CD20+	0.99	0.98	0.95
CD38-	0.16	0.155	0.18
CD38+	0.95	0.96	0.94
Mock	0.11	0.2	0.12
19CAR	0.98	0.96	0.93
Fig. 1d
30 nM	0.755	0.739	0.794
10 nM	0.86	0.741	0.865
3 nM	0.744	0.738	0.787
1 nM	0.831	0.707	0.736
0.3 nM	0.718	0.709	0.72
0.1 nM	0.644	0.646	0.693
30 pM	0.524	0.449	0.488
10 pM	0.361	0.121	0.271
No Ab	-0.005	0.129	0.199
Control	-0.116	0.045	0.071
Fig . 1e
E/T 1:1, no ab	0.091	0	0.135
E/T 3:1, no ab	0.396	0.244	0.311
E/T 1:1, PD-L1	0.691	0.686	0.7
E/T 3:1, PD-L1	0.995	0.964	0.936
E/T 1:1, EGFR	0.706	0.812	0.835
E/T 3:1, EGFR	0.985	0.984	0.977
Mock	0.093	0.077	0.077
EGFRCAR	0.987	0.912	0.965
Fig. 1f
MCF-7 (-,-,-,-)	0.08	0.09	0.1
MCF-7 (+,-,-,-)	0.41	0.44	0.5
MCF-7 (-,+,-,-)	0.25	0.21	0.29
MDA (-,-,-,-)	0.12	0.13	0.15
MDA (+,-,-,-)	0.65	0.71	0.77
MDA (-,-,+,-)	0.85	0.82	0.96
PC-3 (-,-,-,-)	0.13	0.12	0.27
PC-3 (-,-,-,+)	0.9	0.95	0.97

## Sheet: Fig. 2
Fig. 2c
0%	0.912	0.919	0.935
25%	0.767	0.799	0.833
50%	0.598	0.648	0.636
75%	0.201	0.329	0.407
100%	0.036	0.163	0.107
100%	0.912	0.887	0.895
Fig. 2d
Control	0.115	-0.049	-0.065
No Ab	0.247	0.308	0.198
CD19	0.545	0.548	0.485
CD19+CD20	0.864	0.846	0.807
Fig. 2e
PC-3 PSMA+	0.081	-0.043	-0.038
T cells + CD19ab	0.34	0.252	0.187
T cells + PSMAab	0.876	0.836	0.876
PC-3 CD19+	0.125	-0.068	-0.058
T cells + CD19ab	0.841	0.799	0.804
T cells + PSMAab	0.321	0.152	0.147
Fig. 2f
Control	0.081	-0.043	-0.038
CD19	0.34	0.252	0.187
PSMA	0.876	0.836	0.876
Control	0.125	-0.068	-0.058
CD19	0.841	0.799	0.804
PSMA	0.321	0.152	0.147

## Sheet: Fig. 3
Fig. 3b
	With Tam			No Tam
Control	1.26	0.946	0.794	0.796	0.551	1.653
12 hr	20.77	15.587	13.09	1.837	1.041	2.878
24 hr	143.892	128.89	133.65	2.633	3.796	1.408
48 hr	456.935	560.32	430.87	2.02	0.98	2.265
Fig. 3c
Light-, Tam-	13.4	16.82	13.72
Light-, Tam+	0.51	0.66	0.48
Light+, Tam-	0.5	0.69	0.44
Light+, Tam+	0.7	0.54	0.31
Fig. 3d
Light-, Tam-	0.969	0.994	0.977
Light-, Tam+	0.178	0.242	0.229
Light+, Tam-	0.221	0.123	0.22
Light+, Tam+	0.113	0.2	0.168
Mock	0.117	0.124	0.147
19CAR	0.968	0.916	0.976
Fig. 3e
Light-, Tam-	1.7	1.6	0.4
Light-, Tam+	2.2	0.5	1.3
Light+, Tam-	0.4	1.2	0.7
Light+, Tam+	18.5	22.4	20
Fig. 3f
	with Ab			no Ab
Light-, Nalm6-	0	0	0	0	0	0
Light-, Nalm6+	0.3	0.2	0.8	0.9	0.3	0.4
Light+, Nalm6-	0.3	0.3	0.7	0.3	0.8	1.1
Light+, Nalm6+	17.5	20.9	24.4	2.2	1.8	2.5
Fig. 3g
Light-, Antibody-	0.268	0.203	0.194
Light+, Antibody-	0.257	0.201	0.247
Light-, Antibody+	0.226	0.141	0.135
Light+, Antibody+	0.869	0.943	0.899
Mock	0.12	0.15	0.16
19CAR	0.98	0.95	0.93
Fig. 3h
	Non-induced				Induced				Induced (CD20)
0%	0.055	0.176	0.162	0	0.943	0.942	0.928	0.928	0	0	0
25%	0.212	0.258	0.189	0	0.927	0.927	0.924	0.921	0	0	0
50%	0.174	0.189	0.196	0	0.724	0.722	0.712	0.711	0	0	0
75%	0.271	0.284	0.265	0	0.341	0.373	0.363	0.364	0	0	0
100%	0.291	0.228	0.267	0.221	0.251	0.211	0.225	0.228	0.81	0.907	0.933

## Sheet: Fig. 4
Fig. 4c
	Dark			Light
E/T = 1:3	0.121	0.07	0.046	0.856	0.784	0.779
E/T = 1:1	0.005	0.157	0.158	0.864	0.817	0.849
Fig. 4f
24 hr	0.864	0.817	0.849
12 hr	0.926	0.81	0.857
5 hr	0.811	0.785	0.842
2 hr	0.623	0.554	0.747
1 hr	0.485	0.456	0.582
0 hr	0.105	0.027	0.137

## Sheet: Fig. 5
Fig. 5b
	-1					1					3
Light+, Tam+	1	1	1	1		0.88	1.64	1.04	1.12		18.8	45.22	26.1	50.52
Light-, Tam+	1	1	1	0.3		0.97	1.37	1.93	0.32		2.26	1.08	3.82	5.33
Light+,, Tam-	1	1	1	1	1	0.77	1.66	0.45	0.18	3.26	0.92	0.55	0.16	0.03	0.55
Light-, Tam-	1	1	1	1	1	1.34	1.53	0.53	0.44	1.05	1.96	1.36	0.46	0.12	0.47
Fig. 5e
Day	tCD19+					tCD19-
17	1	1	1	1	1	1	1	1	1	1
19	0.902	0.756	0.654	0.94	0.65	0.916	1.06	1.03	1.07	0.92
21	2.28	7.64	7.6	3.43	4.13	0.69	0.818	0.864	0.87	0.91
23	7.97	26.4	27.1	5.84	33.21	0.69	0.818	0.864	0.66	0.72
25	17.73	52.8	30.6	7.23	45.77	0.939	1.38	1.23	0.93	1.23
27	25.39	43.3	16.3	7.65	55.72	1.06	1.35	0.893	1.15	1.09
30	22.4	52.2	22.1	12.37	58.25	1.48	1.47	0.93	1.31	0.98
Fig. 5f
Day	tCD19+					tCD19-
7	1	1	1	1	1	1	1	1	1	1
10	0.585	1.846	0.546	0.9123	0.9899	2.38	0.983	2.41	0.8772	2.727
15	0.602	1.64	1.518	1.0232	1.6982	1.59	1.85	2.53	1.288	2.982
20	0.857	1.54	0.854	0.6232	1.732	2.4	5.16	3.66	4.732	2.7823
25	0.66	1.1	0.698	0.523	1.172	2.4	3.13	5.52	4.132	5.277
29	0.375	1.12	1.52	0.477	1.6232	4	4.41	8.94	9.023	3.392

## Sheet: Fig. 6
Fig. 6d
Time (day)	Light				Dark
5	1	1	1	1	1	1	1	1
7	0.75	1.76	1.3	1.04	1.14	1.56	1.55	1.14
9	1.15	1.42	2.26	2.74	1.43	2.44	2.46	3.14
11	1.81	1.98	3.25	2.27	3.22	4.7	3.4	2.92
14	1.77	1.07	7.27	4.78	10.8	16.1	20.7	7.53
17	0.43	0.57	4.04	3.48	9.03	8.55	20.3	8.21
20	0.35	0.18	5.01	3.22	9	10.3	33.9	12.5
23	0.12	0.17	5	2.02	12.6	10.1	31.5	6.55
26	0.12	0.07	3.5	2.35	22.1	18.25	47.6	16.3
29	0.07	0.17	3.73	2.13	29.6	33	66.7	17.9
32	0.09	0.13	2.34	1.94	21.1	32.6	66	23
Fig. 6h
Time (day)	Light				Dark
3	1	1	1	1	1	1	1	1
5	1.05	0.96	1.21	0.6	1.05	0.39	0.53	0.47
7	1.92	2.9	1.61	1.07	1.78	0.97	1.08	1.23
9	2.9	6.62	3	2.17	4.62	2.59	1.75	2.93
11	6.02	4.72	3.1	8.47	9.45	3.46	3.49	6.67
14	12.12	8.31	11.07	13.23	13.52	7.15	7.31	14.04
19	27.02	16.57	28.52	11.6	33.92	18.2	17.13	19.11
22	32.28	16.78	16.24	29.04	27.44	24.5	26.7	46.09
26	29.57	8.69	19.64	21.73	24.12	25.88	30.83	29.81
28	25.79	9.3	13.99	19.84	35.67	37.66	40.8	52.8
32	19.37	11	4.05	10.71	59.45	47.78	49.93	96.35

## Sheet: Supp. Fig. 1
Supp. Fig. 1b
No Ab	0	0.039	0.17
Ab 10 nM	0.738	0.814	0.848	0.853
Ab 3 nM	0.676	0.747	0.785	0.818
Control	0.045	0.034	0.022	0
Supp. Fig. 1c
CD19	0.913	0.958	0.804
CD20	0.088	0.08	0.076
PSMA	0.102	0.082	0.181
PD-L1	0.021	0.114	0.132
No Ab	0.082	0.078	0.102
Supp. Fig. 1d
	With PE conj.			No PE conj.
Nalm6	0.962	0.802	0.852	0.124	0.202	0.1442
PC-3	0.877	0.85	0.792	0.207	0.226	0.149
MDA	0.823	0.882	0.782	0.078	0.162	0.039
Supp. Fig. 1e
No Ab	0	0	0.039	0.17
Ab 10 nM	0.738	0.814	0.848	0.853
Ab 3 nM	0.676	0.747	0.785	0.818
Control	0.045	0.034	0.022	0
Supp. Fig. 1f
	CD25			CD69
Before	63.8	67.1	65.4	3.3	3.9	3.1
After	99.5	91.6	97.8	83.4	82.6	84.8
Supp. Fig. 1g
IFNg	PEbodyCAR			Conventional CAR
T cells only	0	0	0	0	0	0
Co-culture	3078.17	2977.45	2874.86	2533.95	3344.03	2668.84
TNF	PEbodyCAR			Conventional CAR
T cells only	3.87	12.05	11.79	4.37	9.3	0
Co-culture	430.76	418.89	411.5	611.68	531.16	505.84
IL2	PEbodyCAR			Conventional CAR
T cells only	0.74	0.79	0.8	0	0	0
Co-culture	1127.61	973.75	964.51	1522.71	1105.1	1459.51

## Sheet: Supp. Fig. 3
Supp. Fig. 3c
T cells+, Antibody- (light)	0.015	0.025	0.01
T cells-, Antibody+ (light)	0.037	0.057	0.058
T cells+, Antibody+ (light)	0.935	0.936	0.937	0.947	0.947	0.949
T cells+, Antibody+ (dark)	0.124	0.171	0.125
Supp. Fig. 3d
Control	-0.052	0.061	-0.009
CD19	0.848	0.695	0.755
PSMA	0.227	0.166	0.04
Supp. Fig. 3e
Control	-0.089	0.057	0.033
CD19	0.046	0.143	0.189
PSMA	0.152	0.111	0.173
Supp. Fig. 3f	0 hr			8 hr
No Ab	-0.035	0.091	0.14	0.128	0.129	0.24
CD19	0.379	0.347	0.436	0.406	0.387	0.46
PSMA	0.434	0.468	0.47	0.439	0.518	0.615
CD19+PSMA	0.793	0.812	0.831	0.833	0.783	0.897

## Sheet: Supp. Fig. 4
Supp. Fig. 4a
proliferation
Time (hr)	WT			tCD19+
0	0.5	0.5	0.5	0.5	0.5	0.5
12	0.72	0.88	0.91	0.8	0.91	0.88
24	1.04	1.02	1.21	1.12	1.01	1.22
36	1.49	1.55	1.77	1.67	1.71	1.52
48	2.15	2.22	2.51	1.98	2.31	2.28
60	3.01	3.3	3.54	3.07	3.53	3.24
72	4.46	4.77	5.02	4.88	6.15	4.59
migration
WT	tCD19+
0.644	0.514
0.482	0.464
0.578	0.478
invasion
WT	tCD19+
0.303	0.282
0.299	0.315
0.279	0.227

## Sheet: Supp. Fig. 5
Supp. Fig. 5d
Day	LIGHT				DARK
8	5.09	4.78	4.92	5.12	4.88	5.03	5	5.1
10	9	11.75	15.5	9.45	4.69	7.4	9.25	8.2
12	7.45	11.1	9.8	8.95	5.2	13.5	12.65	10.55
14	7.5	15.35	8.65	9.65	5.45	16.7	10.95	11.8
16	40.3	26.65	28.65	12.05	7.55	15.1	19.75	14.85
18	57.5	17.9	17.4	10.3	12.5	23.9	19.05	23.65
20	50.5	12.55	9.5	6.15	14.5	22.45	27.35	33.8
22	55.5	7.75	7.35	4.86	24.95	27.85	39.55	43.25
24	34.6	5.8	3.89	1.03	22.1	45.55	48.7	43.25
26	17.35	5.45	3.81	1.72	25.95	44	57.5	45.3
28	8.3	5.7	4.33	2.08	24.5	44.9	62.5	43.45

[truncated: 3 more sheets: Supp. Fig. 7, Supp. Fig. 9, Supp. Fig. 10]
